# Supplementary material for: A Kirchhoff-Nernst-Planck framework for modeling large scale extracellular electrodiffusion surrounding morphologically detailed neurons
Source: PLoS Comput Biol. 2018 Oct 4;14(10):e1006510. doi: 10.1371/journal.pcbi.1006510 (PMC6191143; doi:10.1371/journal.pcbi.1006510)
Supplement: S1 Animations — Animations of the temporal evolution of the ion concentrations were created using ParaView. The neuron morphology was stenciled in. (ZIP) [file pcbi.1006510.s001.zip]

Archive with 4 entries (4 files):
- ca_white.ogv
- k_white.ogv
- na_white.ogv
- x_white.ogv
